# Supplementary material for: Diet and chemical defenses of the Sonoran Desert toad
Source: PLoS One. 2025 Nov 10;20(11):e0335661. doi: 10.1371/journal.pone.0335661 (PMC12599970; doi:10.1371/journal.pone.0335661)
Supplement: S1 Table — (XLSX) [file pone.0335661.s001.xlsx]

## Sheet: Sheet1
Identification Number	Date	Species	Snout-Vent Length (cm)	Weight (g)	Sex (if known)	Age Class	Site	Habitat	Sample Type	Number of Dietary Items
										Coleoptera	Odonata	Orthoptera	Embioptera	Hymenoptera	Scorpiones	Araneae	Blattodea	Native Arthropods	Introduced Arthropods	Total Arthropods	Hemiptera	Rocks	Plants
1	8.22.2020	Incilius alvarius	NA	NA	NA	Adult	T	Native	Flushed	7	0	0	0	0	0	0	0	7	0	7	0	1	0
2	8.22.2020	Anaxryus punctatus	NA	NA	NA	Adult	T	Native	Flushed	0	0	0	0	1	0	0	0	1	0	1	0	0	0
3	8.25.2020	Incilius alvarius	8.3	NA	NA	Adult	A	Urban	Flushed	3	0	0	0	15	0	0	2	18	2	20	0	0	1
4	8.27.2020	Incilius alvarius	13.6	265	NA	Adult	A	Urban	Flushed	0	1	0	0	0	0	0	0	1	0	1	0	0	0
5	8.27.2020	Incilius alvarius	10.4	115	NA	Adult	A	Urban	Flushed	0	0	0	0	0	0	0	0	0	0	0	0	0	0
6	8.27.2020	Incilius alvarius	14.8	400	NA	Adult	A	Urban	Both	0	0	1	0	0	0	0	2	1	2	3	0	1	1
7	8.27.2020	Incilius alvarius	13.9	360	NA	Adult	A	Urban	Flushed	1	1	0	0	0	0	0	0	2	0	2	0	0	1
8	8.27.2020	Incilius alvarius	12.8	230	NA	Adult	A	Urban	Flushed	0	1	0	0	0	0	0	0	1	0	1	0	0	0
9	8.27.2020	Incilius alvarius	2.5	0.5	NA	Juvenile	A	Urban	Flushed	0	0	0	0	0	0	0	0	0	0	0	0	0	0
10	8.27.2020	Anaxryus cognatus	8.9	88	NA	Adult	A	Urban	Flushed	0	1	0	0	0	0	0	0	1	0	1	0	1	1
11	8.25.2020	Anaxryus punctatus	5.4	NA	NA	Adult	A	Urban	Flushed	5	0	0	0	0	0	0	0	5	0	5	0	0	0
12	8.25.2020	Scaphiopus couchii	5.3	NA	NA	Adult	A	Urban	Flushed	0	0	0	0	0	0	0	0	0	0	0	0	0	0
13	8.28.2020	Scaphiopus couchii	5.1	23.5	Female	Adult	M	Urban	Flushed	4	0	2	0	7	0	0	0	14	0	14	1	1	0
14	8.28.2020	Scaphiopus couchii	5.1	38.5	Male	Adult	M	Urban	Flushed	2	0	0	0	1	0	0	1	4	0	4	0	0	0
15	8.28.2020	Scaphiopus couchii	4.8	20.5	Male	Adult	M	Urban	Flushed	2	0	0	2	0	0	0	0	2	2	4	0	0	0
16	8.28.2020	Incilius alvarius	9.7	125	NA	Adult	M	Urban	Both	6	0	1	0	3	0	1	0	11	0	11	0	0	2
17	8.28.2020	Anaxryus cognatus	7.1	41	Male	Adult	M	Urban	Fecal	0	0	0	0	5	0	0	0	5	0	5	0	0	0
18	8.28.2020	Anaxryus cognatus	9	75	Female	Adult	M	Urban	Fecal	0	0	0	0	5	0	0	0	5	0	5	0	0	0
19	8.29.2020	Incilius alvarius	15.2	360	NA	Adult	M	Urban	Both	3	0	0	0	14	0	0	0	17	0	17	0	0	4
20	8.29.2020	Incilius alvarius	NA	NA	NA	Adult	M	Urban	Flushed	2	0	0	0	2	0	0	0	4	0	4	0	0	0
21	8.30.2020	Anaxryus punctatus	6.1	20	NA	Adult	M	Urban	Fecal	0	0	0	0	1	0	0	0	1	0	1	0	0	2
22	8.30.2020	Anaxryus punctatus	5.5	14	NA	Adult	M	Urban	Fecal	4	0	0	0	2	0	0	0	6	0	6	0	0	6
23	8.30.2020	Anaxryus cognatus	8.4	83	NA	Adult	M	Urban	Fecal	1	0	0	0	12	0	0	0	13	0	13	0	0	1
24	8.30.2020	Anaxryus punctatus	4.8	14	NA	Adult	M	Urban	Fecal	0	0	0	0	3	0	0	0	3	0	3	0	0	0
25	8.30.2020	Incilius alvarius	4	6	NA	Juvenile	M	Urban	Fecal	6	0	0	0	0	0	0	0	6	0	6	0	0	2
26	8.30.2020	Incilius alvarius	10.5	105	NA	Adult	M	Urban	Fecal	3	0	0	0	0	0	0	0	3	0	3	0	0	1
27	8.30.2020	Incilius alvarius	6.8	27	NA	Subadult	P	Native	Fecal	1	0	0	0	0	0	0	0	1	0	1	0	0	0
28	8.30.2020	Incilius alvarius	8.2	65	NA	Adult	M	Urban	Fecal	1	0	0	0	0	0	0	0	1	0	1	0	2	6
29	8.30.2020	Scaphiopus couchii	5	NA	Male	Adult	P	Native	Fecal	1	0	0	0	0	0	0	0	1	0	1	0	0	1
30	8.30.2020	Scaphiopus couchii	6.3	NA	Female	Adult	P	Native	Flushed	0	0	0	0	0	0	0	0	0	0	0	0	0	0
31	8.30.2020	Scaphiopus couchii	5.6	NA	Female	Adult	P	Native	Flushed	0	0	0	0	0	0	0	0	0	0	0	0	0	0
32	8.30.2020	Scaphiopus couchii	3.8	NA	Female	Subadult	P	Native	Flushed	0	0	0	0	0	0	0	0	0	0	0	0	0	0
33	9.1.2020	Scaphiopus couchii	5.2	28	Male	Adult	A	Urban	Flushed	0	0	0	0	0	0	0	0	0	0	0	0	0	0
34	9.1.2020	Scaphiopus couchii	6	28	Female	Adult	A	Urban	Flushed	0	0	0	0	0	0	0	0	0	0	0	0	0	0
35	9.1.2020	Anaxryus punctatus	5.5	28	NA	Adult	A	Urban	Both	0	0	0	0	0	0	1	0	1	0	1	0	0	0
36	9.1.2020	Incilius alvarius	5.1	12	NA	Subadult	A	Urban	Fecal	0	0	0	0	0	0	0	0	0	0	0	0	0	8
37	9.1.2020	Incilius alvarius	3.4	3	NA	Juvenile	A	Urban	Flushed	0	0	0	0	2	0	0	1	2	1	3	0	1	0
38	9.1.2020	Incilius alvarius	3.4	<5	NA	Juvenile	A	Urban	Fecal	0	0	0	0	10	0	0	0	10	0	10	0	0	2
39	9.1.2020	Incilius alvarius	2.8	<5	NA	Juvenile	A	Urban	Flushed	0	0	0	0	0	0	0	0	0	0	0	0	0	0
40	9.3.2020	Incilius alvarius	13.4	310	NA	Adult	T	Native	Flushed	0	0	0	0	1	0	0	0	1	0	1	0	0	0
41	9.3.2020	Incilius alvarius	14.3	320	NA	Adult	T	Native	Both	12	0	0	0	0	0	0	0	12	0	12	0	0	5
42	9.3.2020	Incilius alvarius	11.2	175	NA	Adult	T	Native	Flushed	3	0	0	0	0	0	0	0	3	0	3	0	15	4
43	9.3.2020	Incilius alvarius	16.2	392	NA	Adult	T	Native	Both	4	0	0	0	0	0	0	0	4	0	4	0	1	1
44	9.3.2020	Incilius alvarius	13.9	295	NA	Adult	T	Native	Both	2	0	0	0	80	0	1	0	83	0	83	0	0	2
45	9.3.2020	Incilius alvarius	11.4	210	NA	Adult	T	Native	Both	1	0	0	0	8	1	0	0	10	0	10	0	1	0
46	9.6.2020	Incilius alvarius	NA	NA	NA	Adult	T	Native	Flushed	8	0	0	0	0	0	0	0	8	0	8	0	0	0
47	9.6.2020	Anaxryus punctatus	5	5.6	Male	Adult	T	Native	Flushed	0	0	0	0	0	0	0	0	0	0	0	0	0	0
49	9.6.2020	Incilius alvarius	NA	NA	NA	Adult	T	Native	Flushed	0	0	0	0	0	0	0	0	0	0	0	0	0	0
50	9.10.2020	Incilius alvarius	13.2	240	NA	Adult	G	Native	Fecal	5	0	0	0	0	0	0	0	5	0	5	0	0	0
