# Supplementary material for: Diet and chemical defenses of the Sonoran Desert toad
Source: PLoS One. 2025 Nov 10;20(11):e0335661. doi: 10.1371/journal.pone.0335661 (PMC12599970; doi:10.1371/journal.pone.0335661)
Supplement: S4 Table — Includes all prey items identified to family or beyond, except ants, which comprised all hymenopteran specimens but one. (XLSX) [file pone.0335661.s004.xlsx]

## Sheet: Sheet1
		Sample Identifier (Anuran Number_Sample, FE = fecal)	Habitat	Identification Method	Sanger Results		Consensus Identification					Additional Notes
Identification Number	Species				BLASTn match GenBank Accession (if applicable)	Similarity (if applicable), threshold = 97.5%	Family	Genus	Genus Species	Final Prey Identification	Identified to
1	Incilius alvarius	1_a	Native	Visual	NA	NA	Elateridae	Melanotus	Melanotus cribricollis	Melanotus cribricollis	Species
1	Incilius alvarius	1_b	Native	Both	HM433098	97.819	Tenebrionidae			Alleculinae	Subfamily
1	Incilius alvarius	1_c	Native	Both	HM433098	97.819	Tenebrionidae			Alleculinae	Subfamily
1	Incilius alvarius	1_d	Native	Both	HM433098	97.819	Tenebrionidae			Alleculinae	Subfamily
1	Incilius alvarius	1_e	Native	Both	HM433098	97.933	Tenebrionidae			Alleculinae	Subfamily
1	Incilius alvarius	1_g	Native	Visual	HM433098	99.628	Tenebrionidae	Hymenorus		Hymenorus sp.	Genus	Sanger matched to subfamily (Alleculinae) only,
2	Anaxyrus punctatus	2_a	Native	Visual	NA	NA	Formicidae			Formicidae	Family	Sanger yielded Pheidole obtusopinosa at 100%, but sequence was short (47 bp) and low quality
3	Incilius alvarius	03_a	Urban	Sanger	NC_030003	100	Blattidae	Shelfordella	Shelfordella lateralis	Shelfordella lateralis	Species
3	Incilius alvarius	03_c	Urban	Visual	NA	NA	Formicidae	Pogonomyrmex	Pogonomyrmex cf. rugosus	Pogonomyrmex cf. rugosus	Species
3	Incilius alvarius	03_d	Urban	Visual	NA	NA	Salpingidae	Dacoderus		Dacoderus sp.	Genus
3	Incilius alvarius	03_e	Urban	Both	HQ984105	99.048	Chrysomelidae			Bruchinae	Subfamily
3	Incilius alvarius	03_g	Urban	Sanger	MT011509	99.693	Blattidae	Periplaneta	Periplaneta americana	Periplaneta americana	Species
3	Incilius alvarius	03_h	Urban	Both	HQ984105	99.683	Chrysomelidae			Bruchinae	Subfamily
6	Incilius alvarius	06_d	Urban	Sanger	NC_057195	100	Gryllidae	Gryllodes	Gryllodes sigillatus	Gryllodes sigillatus	Species
6	Incilius alvarius	06_f_FE_mix	Urban	Sanger	NC_030003	98.387	Blattidae	Shelfordella	Shelfordella lateralis	Shelfordella lateralis	Species
7	Incilius alvarius	07_a	Urban	Sanger	MG230727	98.502	Elateridae	Horistonotus	Horistonotus cf. simplex	Horistonotus cf. simplex	Species	Visually identified as Horistonotus simplex or Esthesopus parcus
10	Anaxyrus cognatus	10_a	Urban	Sanger	OL664396	99.546	Libellulidae	Pantala	Pantala flavescens	Pantala flavescens	Species
11	Anaxyrus punctatus	11_a	Urban	Visual	NA	NA	Hydrophilidae	Enochrus		Enochrus sp.	Genus	This and following Enochrus sp. identified as Enochrus (Lumetus) falcarius by Sanger Sequencing, but with low similarity (<91%)
11	Anaxyrus punctatus	11_b	Urban	Visual	NA	NA	Hydrophilidae	Enochrus		Enochrus sp.	Genus
11	Anaxyrus punctatus	11_c	Urban	Visual	NA	NA	Hydrophilidae	Enochrus		Enochrus sp.	Genus
11	Anaxyrus punctatus	11_d	Urban	Visual	NA	NA	Hydrophilidae	Enochrus		Enochrus sp.	Genus
11	Anaxyrus punctatus	11_e	Urban	Visual	NA	NA	Hydrophilidae	Enochrus		Enochrus sp.	Genus
13	Scaphiopus couchii	13_a	Urban	Both	HQ928784	98	Formicidae	Camponotus		Camponotus sp.	Genus	Visually identified as member of C. festinatus species complex
13	Scaphiopus couchii	13_b	Urban	Visual	NA	NA	Cicadellidae	Dixianus	Dixianus utahnus	Dixianus utahnus	Species
13	Scaphiopus couchii	13_c	Urban	Visual	NA	NA	Carabidae	Discoderus		Discoderus sp.	Genus
13	Scaphiopus couchii	13_f	Urban	Both	KT006489	100	Formicidae	Pogonomyrmex	Pogonomyrmex cf. rugosus	Pogonomyrmex cf. rugosus	Species
13	Scaphiopus couchii	13_g	Urban	Both	OP036664	100	Formicidae	Pogonomyrmex	Pogonomyrmex cf. rugosus	Pogonomyrmex cf. rugosus	Species
13	Scaphiopus couchii	13_h	Urban	Visual	NA	NA	Formicidae	Pogonomyrmex	Pogonomyrmex cf. rugosus	Pogonomyrmex cf. rugosus	Species
13	Scaphiopus couchii	13_i	Urban	Both	OP036664	100	Formicidae	Pogonomyrmex	Pogonomyrmex cf. rugosus	Pogonomyrmex cf. rugosus	Species
13	Scaphiopus couchii	13_j	Urban	Sanger	AF317179	100	Acrididae	Melanoplus	Melanoplus aridus	Melanoplus aridus	Species
13	Scaphiopus couchii	13_l	Urban	Visual	NA	NA	Scarabaeidae			Aphodiinae	Subfamily
14	Scaphiopus couchii	14_a	Urban	Visual	NA	NA	Elateridae	Aeolus		Aeolus sp.	Genus
14	Scaphiopus couchii	14_c	Urban	Visual	NA	NA	Formicidae	Pogonomyrmex	Pogonomyrmex cf rugosus	Pogonomyrmex cf. rugosus	Species
14	Scaphiopus couchii	14_d	Urban	Visual	NA	NA				Isoptera	Infraorder
15	Scaphiopus couchii	15_a	Urban	Visual	NA	NA	Carabidae			Carabidae	Family	Visually identified as Discoderus sp. (tentative)
15	Scaphiopus couchii	15_b	Urban	Both	KC014537	100	Oligotomidae	Oligotoma	Oligotoma nigra	Oligotoma nigra	Species
15	Scaphiopus couchii	15_c	Urban	Visual	NA	NA	Oligotomidae	Oligotoma	Oligotoma nigra	Oligotoma nigra	Species
16	Incilius alvarius	16_a	Urban	Visual	NA	NA	Philodromidae	Tibellus		Tibellus sp.	Genus
16	Incilius alvarius	16_b	Urban	Sanger	HQ983698	99.367	Acrididae	Psoloessa	Psoloessa texana	Psoloessa texana	Species
16	Incilius alvarius	16_l_FE	Urban	Visual	NA	NA	Tenebrionidae	Eleodes		Eleodes sp.	Genus	Sanger yielded various Eleodes and other Tenebrionidae at 100% similarity, but sequence was short (30 bp)
19	Incilius alvarius	19_a	Urban	Visual	NA	NA	Formicidae	Pogonomyrmex	Pogonomyrmex cf rugosus	Pogonomyrmex cf rugosus	Species
19	Incilius alvarius	19_u_FE	Urban	Visual	NA	NA	Tenebrionidae	Eleodes		Eleodes sp.	Genus
19	Incilius alvarius	19_v_FE	Urban	Visual	NA	NA	Tenebrionidae	Conibius		Conibius sp.	Genus
19	Incilius alvarius	19_w_FE	Urban	Visual	NA	NA	Tenebrionidae	Eleodes		Eleodes sp.	Genus
20	Incilius alvarius	20_a	Urban	Visual	NA	NA	Formicidae	Pogonomyrmex	Pogonomyrmex cf. rugosus	Pogonomyrmex cf. rugosus	Species
20	Incilius alvarius	20_b	Urban	Visual	NA	NA	Formicidae	Pogonomyrmex	Pogonomyrmex cf. rugosus	Pogonomyrmex cf. rugosus	Species	Identified as P. rugosus from Sanger Sequencing, but low similarity (93%)
23	Anaxyrus cognatus	23_FE_a	Urban	Visual	NA	NA	Formicidae	Pogonomyrmex	Pogonomyrmex cf. rugosus	Pogonomyrmex cf. rugosus	Species
26	Incilius alvarius	26_a_FE	Urban	Visual	NA	NA	Tenebrionidae	Eleodes		Eleodes sp.	Genus
26	Incilius alvarius	26_c_FE	Urban	Visual	NA	NA	Tenebrionidae	Eleodes		Eleodes sp.	Genus
26	Incilius alvarius	26_d_FE	Urban	Visual	NA	NA	Tenebrionidae	Eleodes		Eleodes sp.	Genus
40	Incilius alvarius	40_a_FE	Native	Visual	NA	NA	Vespidae			Vespidae	Family
40-45	Incilius alvarius	40-45_g_FE	Native	Visual	NA	NA	Tenebrionidae			Tenebrionidae	Family	Fecal samples of uncertain origin
40-46	Incilius alvarius	40-45_o_FE	Native	Visual	NA	NA	Tenebrionidae	Eleodes		Eleodes sp.	Genus	Fecal samples of uncertain origin
41	Incilius alvarius	41_d	Native	Visual	NA	NA	Tenebrionidae			Alleculinae	Subfamily
41	Incilius alvarius	41_e	Native	Both	HM433098	97.785	Tenebrionidae			Alleculinae	Subfamily
41	Incilius alvarius	41_f	Native	Both	HM433098	97.819	Tenebrionidae			Alleculinae	Subfamily
41	Incilius alvarius	41_g	Native	Both	HM433098	97.819	Tenebrionidae			Alleculinae	Subfamily
41	Incilius alvarius	41_h	Native	Both	HM433098	97.492	Tenebrionidae			Alleculinae	Subfamily
42	Incilius alvarius	42_b_mix	Native	Visual	NA	NA	Tenebrionidae			Tenebrionidae	Family
43	Incilius alvarius	43_d_FE	Native	Visual	NA	NA	Tenebrionidae	Cryptoglossa	Cryptoglossa variolosa	Cryptoglossa variolosa	Species
43	Incilius alvarius	43_e_FE	Native	Visual	NA	NA	Tenebrionidae	Cryptoglossa	Cryptoglossa variolosa	Cryptoglossa variolosa	Species
43	Incilius alvarius	43_g_FE	Native	Visual	NA	NA	Tenebrionidae	Eleodes		Eleodes sp.	Genus
43	Incilius alvarius	43_i_FE	Native	Visual	NA	NA	Tenebrionidae	Cryptoglossa	Cryptoglossa variolosa	Cryptoglossa variolosa	Species
44	Incilius alvarius	44_d	Native	Visual	NA	NA	Corinnidae	Septentrinna		Septentrinna sp.	Genus
44	Incilius alvarius	44_e	Native	Visual	NA	NA	Formicidae	Pheidole	Pheidole rhea	Pheidole rhea	Species
44	Incilius alvarius	44_l	Native	Visual	NA	NA	Formicidae	Pheidole	Pheidole rhea	Pheidole rhea	Species
44	Incilius alvarius	44_m	Native	Both	KJ141939	100	Formicidae	Pheidole	Pheidole rhea	Pheidole rhea	Species
44	Incilius alvarius	44_n	Native	Visual	NA	NA	Formicidae	Pheidole	Pheidole rhea	Pheidole rhea	Species
44	Incilius alvarius	44_o	Native	Visual	NA	NA	Formicidae	Pheidole	Pheidole rhea	Pheidole rhea	Species
44	Incilius alvarius	44_p	Native	Visual	NA	NA	Formicidae	Pheidole	Pheidole rhea	Pheidole rhea	Species
44	Incilius alvarius	44_q	Native	Visual	NA	NA	Formicidae	Pheidole	Pheidole rhea	Pheidole rhea	Species
44	Incilius alvarius	44_r	Native	Visual	NA	NA	Formicidae	Pheidole	Pheidole rhea	Pheidole rhea	Species
44	Incilius alvarius	44_z_FE	Native	Visual	NA	NA	Tenebrionidae	Argoporis		Argoporis sp.	Genus
45	Incilius alvarius	45_a	Native	Both	AY649857	100	Buthidae	Centruroides	Centruroides sculpturatus	Centruroides sculpturatus	Species
45	Incilius alvarius	45_c	Native	Visual	NA	NA	Formicidae	Pheidole	Pheidole rhea	Pheidole rhea	Species
45	Incilius alvarius	45_c_2	Native	Visual	NA	NA	Formicidae	Solenopsis		Solenopsis sp.	Genus	From same mixed sample as 45_c
46	Incilius alvarius	46_a	Native	Both	HM433098	100	Tenebrionidae			Alleculinae	Subfamily
46	Incilius alvarius	46_b	Native	Both	HM433098	97.785	Tenebrionidae			Alleculinae	Subfamily
46	Incilius alvarius	46_c	Native	Visual	HM433098	97.196	Tenebrionidae			Alleculinae	Subfamily
46	Incilius alvarius	46_d	Native	Both	HM433098	97.819	Tenebrionidae			Alleculinae	Subfamily
46	Incilius alvarius	46_e	Native	Both	HM433098	98.785	Tenebrionidae			Alleculinae	Subfamily
46	Incilius alvarius	46_f	Native	Both	HM433098	97.819	Tenebrionidae			Alleculinae	Subfamily
50	Incilius alvarius	50_a_FE	Native	Visual	NA	NA	Tenebrionidae			Tenebrionidae	Family
50	Incilius alvarius	50_b_FE	Native	Visual	NA	NA	Tenebrionidae			Tenebrionidae	Family
50	Incilius alvarius	50_c_FE	Native	Visual	NA	NA	Tenebrionidae			Tenebrionidae	Family
50	Incilius alvarius	50_d_FE	Native	Visual	NA	NA	Tenebrionidae			Tenebrionidae	Family
50	Incilius alvarius	50_e_FE	Native	Visual	NA	NA	Tenebrionidae			Tenebrionidae	Family
50	Incilius alvarius	50_f_FE	Native	Visual	NA	NA	Tenebrionidae			Tenebrionidae	Family
